# Supplementary material for: Assessment of Narrow-Band Imaging Algorithm for Video Capsule Endoscopy Based on Decorrelated Color Space for Esophageal Cancer: Part II, Detection and Classification of Esophageal Cancer
Source: Cancers (Basel). 2024 Jan 29;16(3):572. doi: 10.3390/cancers16030572 (PMC10854620; doi:10.3390/cancers16030572)
Supplement: Supplementary file 1 [file cancers-16-00572-s001.zip]

Archive with 1 entries (1 files):
- cancers-2837801-supplementary-done.pdf
